# Supplementary material for: Molecular Remodeling of the Sperm Proteome Following Varicocele Sclero-Embolization: Implications for Semen Quality Improvement
Source: Proteomes. 2025 Jul 15;13(3):34. doi: 10.3390/proteomes13030034 (PMC12286009; doi:10.3390/proteomes13030034)
Supplement: Supplementary file 1 [file proteomes-13-00034-s001.zip]

Archive with 6 entries (6 files):
- original blots.pdf
- Suppl file S2 Venn results.xlsx
- Suppl file S3 Diff.expressed POST3M_PRE.pdf
- Suppl file S4 Diff.expressed POST6M_PRE.pdf
- Suppl file S5 Venn diffexpressed 3m e 6m.xlsx
- Suppl. file S1 Identification Pre-3M-6M.xlsx
